# Supplementary material for: Anthropometric Indices and Markers of Atherothrombotic Risk in Subjects with Primary Hyperparathyroidism
Source: Metabolites. 2026 Feb 28;16(3):166. doi: 10.3390/metabo16030166 (PMC13027883; doi:10.3390/metabo16030166)
Supplement: Supplementary file 1 [file metabolites-16-00166-s001.zip]

Archive with 1 entries (1 files):
- metabolites-4102783-supplementary.pdf
